# Supplementary material for: Treatment delay in childhood pleural tuberculosis and associated factors
Source: BMC Infect Dis. 2020 Oct 27;20:793. doi: 10.1186/s12879-020-05496-4 (PMC7590447; doi:10.1186/s12879-020-05496-4)
Supplement: Supplementary file 1 — Additional file 1: Table S1. Univariate analysis of the demographic data associated with treatment delay in childhood pleural TB. [file 12879_2020_5496_MOESM1_ESM.xlsx]

## Sheet: Table 1
Table 1. Univariate analysis of the demographic data associated with treatment delay in childhood pleural TB.
		Total (n)	Below the Median (<30 days, n)	Above the Median (≥30 days, n)	P value＊	OR (95% CI)
N		154	75 (48.7%)	79 (51.3%)
Demographic characteristics
	Age (years)	12.4±3.3	12.0±3.5	12.7±3.1	0.169
	Sex (male)	100 (64.9%)	50 (66.7%)	50 (63.3%)	0.661
	Weight (Kg)	46.1±16.2	45.4±17.8	46.8±14.5	0.6
	Weight for age (Z score)	0.002±1.08	0.42±1.07	-0.19±1.14	0.327
	Rural area	93 (60.4%)	43 (57.3%)	50 (63.3%)	0.45
Effusion sites
	Left	62 (40.3%)	34 (45.3%)	28 (35.4%)	0.212
	Right	74 (48.1%)	34 (45.3%)	40 (50.6%)	0.511
	Both	18 (11.7%)	7 (9.3%)	11 (13.9%)	0.378
Comorbidity
	Pulmonary TB	89 (57.8%)	39 (52.0%)	50 (63.3%)	0.157
	Bronchial tuberculosis	3 (1.9%)	1 (1.3%)	2 (2.5%)	0.597
	Tuberculous lymphadenitis	13 (8.4%)	6 (8.0%)	7 (8.9%)	0.848
	Tuberculous meningitis	4 (2.6%)	0 (0.0%)	4 (5.1%)	0.999
	Milliary TB	7 (4.5%)	3 (4.0%)	4 (5.1%)	0.752
Clinical Chemistry (pleural effusion)
	Total Protein (g/L)	48.5±7.2	48.6±7.3	48.3±7.1	0.85
	Total Bilirubin (mmol/L)	8.6±5.6	8.3±5.4	9.4±5.9	0.51
	Adenosine deaminase (U/L)	60.3±28.8	58.4±24.3	63.3±34.9	0.449
	Glucose (mmol/L)	3.3±1.5	3.4±1.4	3.2±1.7	0.525
	Lactate dehydrogenase (U/L)	877±643	802±567	992±740	0.202
	Amylase (U/L)	30±10	30±11	29±11	0.91
Clinical Chemistry (serum)
	Total protein (g/L)	68.7±6.9	69.0±6.7	68.4±7.1	0.632
	Albumin (g/L)	38.8±4.8	38.8±4.5	38.8±5.1	0.99
	Blood urea nitrogen (mmol/L)	3.9±1.2	3.9±1.2	3.8±1.2	0.673
	Creatinine (μmmol/L)	52.3±15.3	53.3±16.9	51.3±13.5	0.423
	Glucose (mmol/L)	4.8±1.2	4.8±0.7	4.9±1.6	0.783
	Lactate dehydrogenase (U/L)	220±71	228±85	212±54	0.244
Flow cytometry
	CD19+ (%)	24.8±20.1	23.6±20.1	26.4±20.4	0.56
	CD3+ (%)	62.4±13.7	63.5±13.5	61.0±13.9	0.432
	CD3+CD4+ (%)	33.1±9.1	32.3±10.2	34.1±7.6	0.395
	CD3+CD8+ (%)	24.0±12.0	25.9±12.2	21.6±11.5	0.135
	CD3-CD16+CD56+ (%)	11.8±6.2	11.8±5.7	11.8±6.8	0.984
	CD4+/CD8+	2.8±3.9	2.6±4.1	3.0±3.8	0.661
TB, tuberculosis; OR, odds ratio; CI, confidence interval.＊P values were obtained from the univariate logistic regression analysis.
